# Supplementary material for: Identification of a conserved S2 epitope present on spike proteins from all highly pathogenic coronaviruses
Source: eLife. 2023 Mar 21;12:e83710. doi: 10.7554/eLife.83710 (PMC10030117; doi:10.7554/eLife.83710)
Supplement: Figure 1—source data 1. [file elife-83710-fig1-data1.zip]

Archive with 2 entries (2 files):
- Spike HDX summary table.docx
- __MACOSX/._Spike HDX summary table.docx
